# Supplementary material for: Behavioural Determinants of Appropriate Antibiotic Prescribing for Urinary Tract Infections in Nursing Homes: A Qualitative Study of Stakeholders’ Perspectives
Source: Antibiotics (Basel). 2025 Dec 19;15(1):5. doi: 10.3390/antibiotics15010005 (PMC12837733; doi:10.3390/antibiotics15010005)
Supplement: Supplementary file 1 [file antibiotics-15-00005-s001.zip]

Archive with 3 entries (3 files):
- Supplementary file S1-Coding tree.docx
- Supplementary file S2-Topic guides.docx
- Supplementary file S3-COREQ checklist.docx
